# Supplementary material for: Methodology for forecasting electricity consumption by Grey and Vector autoregressive models
Source: MethodsX. 2021 Mar 4;8:101296. doi: 10.1016/j.mex.2021.101296 (PMC8374266; doi:10.1016/j.mex.2021.101296)
Supplement: Supplementary file 2 [file mmc2.zip › Guefano_code1.m]

function Guefano_code1
clear all;close all;clc
set(0,'defaultaxesfontsize',24,'defaultaxeslinewidth',2.8,...
'defaultlinelinewidth',3,'defaultpatchlinewidth',3.7,...
'defaultaxesfontweight','Bold')
format long
tname = 'Times New Roman';
fs = 30;

n=8;
a=-0.091138418062747;
b=1326.79;  
x0(1)=13001.82; 
T(1) = 1; 

for t=2:n
    x0(t)=(x0(1)-b/a)*(1.0-exp(a))*exp(-(t-1)*a);
    T(t) = t;
end
ZZ=[T' x0'] 
plot(T(2:end),x0(2:end),'b') 
xlabel('$t$' ,'interpreter','latex','FontName',tname,'FontSize',fs)
ylabel('$x_0(t)$', 'interpreter','latex','FontName',tname,'FontSize',fs)
xlim([min(T) max(T)])
