# Supplementary material for: Methodology for forecasting electricity consumption by Grey and Vector autoregressive models
Source: MethodsX. 2021 Mar 4;8:101296. doi: 10.1016/j.mex.2021.101296 (PMC8374266; doi:10.1016/j.mex.2021.101296)
Supplement: Supplementary file 3 [file mmc3.zip]

Archive with 1 entries (1 files):
- test_Guefano_val_new.m
