# Supplementary material for: Methodology for forecasting electricity consumption by Grey and Vector autoregressive models
Source: MethodsX. 2021 Mar 4;8:101296. doi: 10.1016/j.mex.2021.101296 (PMC8374266; doi:10.1016/j.mex.2021.101296)
Supplement: Supplementary file 3 [file mmc3.zip › test_Guefano_val_new.m]

function test_Guefano_val_new
clear all
close all
clc
set(0,'defaultaxesfontsize',24,'defaultaxeslinewidth',2.5,...
'defaultlinelinewidth',1,'defaultpatchlinewidth',1.5,...
'defaultaxesfontweight','Bold')
 
tname = 'Times New Roman';
fs = 45;


   Y=[295
      289
      321
      350
      395
      400
      387];
     
  
    B = [-295     10600.15768    801.2    13230984     381     2384
         -439.5   9643.953175    709.1    13599988     401     2451
         -744.5   10513.38744    752.5    13970813     420     2521
         -1080    10833.49746    755.2    14344449     427     2593
         -1452.5  10612.84743    720.8    14723768     447     2667
         -1850    11198.37875    741      15112592     451     2743
         -2243.5  10083.93774    650      15513945     451     2819];

     

     


%------------ Transposition de B ---------------------------------------
Bt = B';
%-----------------------------------------------------------------------

%---------Multiplcation de Bt par B -------------------------------------
BtB = Bt*B;
%------------------------------------------------------------------------

%-------- Inversion de BtB  ----------------------------------------------
invBtB = inv(BtB);
%------------------------------------------------------------------------

%--------- Calcul de invBtB transpos� fois B' ----------------------------
invBtB_Bt=invBtB*Bt;
%------------------------------------------------------------------------

%----------- Calcul de (B'B)^(-1)*B'Y -----------------------------------
ab=invBtB_Bt*Y;
a = ab(1)
b = ab(2)
%-----------------------------------------------------------------------
